# Supplementary material for: Determinants of susceptibility to SARS-CoV-2 infection in murine ACE2
Source: J Virol. 2025 May 12;99(6):e00543-25. doi: 10.1128/jvi.00543-25 (PMC12172435; doi:10.1128/jvi.00543-25)
Supplement: Table S1 — Amino acid sequences of mammalian ACE2 from GenBank. [file jvi.00543-25-s0001.xlsx]

## Sheet: Sheet1
Supplementaly table 1 Amino acid sequences of mammalian ACE2 from GenBank.
Accession number
NP_001012006.1
NP_001034545.1
NP_001116542.1
NP_001124604.1
NP_001129168.1
NP_001158732.1
NP_001277036.1
NP_001297119.1
NP_001358344.1
NP_081562.2
XP_001490241.1
XP_001515597.2
XP_002719891.1
XP_003261132.2
XP_003503283.1
XP_003791912.1
XP_004269705.1
XP_004386381.1
XP_004415448.1
XP_004435206.1
XP_004449124.1
XP_004597549.3
XP_004612266.1
XP_004671523.1
XP_004710002.2
XP_004866157.1
XP_005074266.1
XP_005228485.1
XP_005316051.3
XP_005358818.1
XP_005593094.2
XP_005903173.1
XP_006041602.1
XP_006164754.1
XP_006194263.1
XP_006212709.1
XP_006775273.1
XP_006835673.1
XP_006892457.1
XP_006911709.1
XP_006973269.1
XP_007090142.2
XP_007466389.1
XP_007500935.1
XP_007538670.1
XP_007951028.1
XP_007989304.2
XP_008062810.1
XP_008153150.1
XP_008542995.1
XP_008694637.2
XP_008839098.1
XP_008972428.2
XP_008987241.1
XP_010334925.2
XP_010364367.2
XP_010643477.1
XP_010833001.1
XP_010966303.1
XP_010991717.1
XP_011361275.1
XP_011733505.1
XP_011850923.1
XP_011891198.1
XP_011961657.1
XP_012290105.1
XP_012494185.1
XP_012585871.1
XP_012887572.1
XP_013362428.1
XP_014399780.1
XP_015343540.1
XP_015974412.2
XP_016058453.1
XP_016798468.1
XP_017367865.1
XP_017505752.1
XP_017744069.1
XP_018874749.1
XP_019273508.1
XP_019522936.1
XP_019781177.2
XP_019811719.1
XP_020140826.1
XP_020768965.1
XP_020863153.1
XP_021009138.1
XP_021043935.1
XP_021536480.1
XP_021788732.1
XP_022374078.1
XP_022418360.1
XP_023054821.1
XP_023410960.1
XP_023417808.1
XP_023575315.1
XP_023609437.1
XP_023971279.1
XP_024425698.1
XP_024599894.1
XP_025227847.1
XP_025292925.3
XP_025713397.1
XP_025790417.1
XP_025842512.1
XP_026252505.1
XP_026333865.1
XP_026910297.1
XP_026951598.1
XP_027389727.1
XP_027465353.1
XP_027691156.1
XP_027802308.1
XP_027970822.1
XP_028020351.1
XP_028617961.1
XP_028743609.1
XP_029095804.1
XP_029786256.1
XP_030160839.1
XP_030703991.1
XP_030886750.1
XP_031226742.1
XP_031814825.1
XP_032141854.1
XP_032187677.1
XP_032245506.1
XP_032476001.1
XP_032612508.1
XP_032736028.1
XP_032746145.1
XP_032963186.1
XP_033056809.1
XP_034341939.1
XP_034505781.1
XP_034852450.1
XP_035872276.1
XP_035963182.1
XP_036030683.1
XP_036127492.1
XP_036161734.1
XP_036295422.1
XP_036600738.1
XP_036696352.1
XP_036768816.1
XP_036902241.1
XP_037013451.1
XP_037369021.1
XP_037678579.1
XP_038172229.1
XP_038612998.1
XP_039089862.1
XP_039729365.1
XP_040122515.1
XP_040324138.1
XP_040857138.1
XP_041495910.1
XP_041597788.1
XP_042536455.1
XP_043314478.1
XP_043425608.1
XP_043752042.1
XP_043850607.1
XP_044091952.1
XP_044525200.1
XP_044620396.1
XP_045327192.1
XP_045394292.1
XP_045661025.1
XP_045711877.1
XP_045742014.1
XP_045850934.1
XP_046280299.1
XP_046528602.1
XP_048192746.1
XP_048296586.1
XP_049499444.1
XP_049622744.1
XP_049729321.1
XP_050016622.1
XP_050633584.1
XP_050998310.1
XP_051035166.1
XP_051840426.1
XP_052027647.1
