# Supplementary material for: Determinants of susceptibility to SARS-CoV-2 infection in murine ACE2
Source: J Virol. 2025 May 12;99(6):e00543-25. doi: 10.1128/jvi.00543-25 (PMC12172435; doi:10.1128/jvi.00543-25)
Supplement: Table S2 — Nucleotide sequences of animal ACE2 constructed in this study. [file jvi.00543-25-s0002.xlsx]

## Sheet: Sheet1
Supplementaly table 2 Nucleotide sequences of animal ACE2 consturucted in this study.
Species	Accession number
Cat (Felis catus)	NM_001039456.1
Cow (Bos taurus)	NM_001024502.4
Dog (Canis lupus familiaris)	NM_001165260.1
Ferret (Mustela putorius furo)	NM_001310190.1
Hamster (Mesocricetus auratus)	XM_005074209.3
Human (Homo sapiens)	NM_001371415.1
Mink (Neovison vison)	XM_044236017.1
Monkey (Macaca mulatta)	NM_001135696.1
Mice (Mus musculus)	NM_001130513.1
Pig (Sus scrofa)	NM_001123070.1
Mus Caroli	XM_021153479.2
