# Supplementary material for: Determinants of susceptibility to SARS-CoV-2 infection in murine ACE2
Source: J Virol. 2025 May 12;99(6):e00543-25. doi: 10.1128/jvi.00543-25 (PMC12172435; doi:10.1128/jvi.00543-25)
Supplement: Table S3 — Nucleotide sequences of VOC/VOIs from GISAID. [file jvi.00543-25-s0003.xlsx]

## Sheet: Sheet1
Supplementaly table 3 Nucleotide sequences of VOC/VOIs from GISAID.
Pango linage	VOC/VOI	Accession number
WT	B.1	EPI_ISL_408667
Alpha	B.1.1.7	EPI_ISL_804007
Beta	B.1.351	EPI_ISL_1123289
Gamma	P.1	EPI_ISL_877769
Delta	B.1.617.2	EPI_ISL_2158617
Lambda	C.37	EPI_ISL_4204973
Mu	B.1.621	EPI_ISL_4470503
BA.1	BA.1	EPI_ISL_7418017
BA.2	BA.2	EPI_ISL_8346921
BA.5	BA.5	EPI_ISL_12812500
